# Supplementary material for: Seed dormancy release accelerated by elevated partial pressure of oxygen is associated with DOG loci
Source: J Exp Bot. 2018 Apr 26;69(15):3601–8. doi: 10.1093/jxb/ery156 (PMC6022590; doi:10.1093/jxb/ery156)
Supplement: Supplementary Table [file ery156_suppl_supplementary_table.xlsx]

## Sheet: Sheet1
Supplemental table 1. The phenotypes for the Ler x Cvi RIL population after EPPO (columns B-G), AR (columns H-N(*)) and CS (columns O-U) treatment. These trait data were used to perform the QTL analyses. (*) Data from Alonso-Blanco et al., 2003.
Missing values: *
RIL #	EPPO_T0	EPPO_T5	EPPO_T12	EPPO_T18	EPPO_T25	DOxy50	AR_1week	AR_3weeks	AR_6weeks	AR_10weeks	AR_15weeks	AR_21weeks	DSDS50	CS_T0	CS_T2	CS_T4	CS_T6	CS_T8	CS_T10	DC50
1	97.47	97.3	97.44	100	100	0	*	*	*	*	*	*	*	*	*	*	*	*	*	*
3	12.5	58.54	80.6	97.18	96.4286	6	5.75351	44.0887	64.0157	90.6469	95.4853	98.8701	31	26.4706	85.1852	100	95.4545	96.5517	97.8261	1
4	2.56	97.22	100	100	97.7273	3	0	0	68.4532	100	100	100	41	0	87.5	96.5517	93.5484	100	97.2222	1
5	*	*	*	*	*	*	0	0	0	0.653595	28.1201	81.8118	122	*	*	*	*	*	*	*
6	81.36	100	94	100	100	0	8.03752	100	100	100	100	100	9	92.3077	94.1176	100	92.3077	100	98.1481	0
7	0	34.29	36.59	75	93.75	13	0	0	7.86423	89.6371	98.7758	100	57	0	85.2941	80.9524	100	93.3333	94.1176	2
8	0	13.16	35.71	39.29	80.5556	18	0	0.497512	37.279	88.9004	96.778	100	49	3.84615	29.2683	51.8519	66.6667	44.4444	60	7
9	32.26	46.51	53.57	88.57	95.9184	7	0	0	32.5	76.6797	*	95.2868	54	9.09091	91.4286	96.6667	100	100	93.75	1
10	4.76	44.12	97.5	97.78	100	6	0	0	0	59.9506	98.7654	100	68	0	37.037	96	92.3077	96.6667	97.2222	3
11	44.44	54.76	100	100	100	2	0	0.584795	30.9667	83.9485	94.1131	100	52	1.75439	94.4444	100	100	96.5517	100	1
12	31.15	100	100	100	98.2759	1	0	5.05232	91.2746	100	100	100	33	6.52174	97.2973	96.5517	100	100	100	1
13	13.89	100	96.08	100	100	2	0	8.55364	88.1241	100	99.5781	100	33	0	64.1026	88.4615	100	89.6552	90.2439	2
14	3.64	16	57.58	88.06	100	11	0	0.4329	8.46682	66.1073	97.2474	100	64	2.12766	5.26316	50	88	93.75	95.5556	4
15	19.05	61.9	84.51	98.41	98.8889	5	4.68877	49.7858	80.1428	100	100	100	25	12.7273	62.069	85.7143	86.6667	96.7742	95.7447	2
16	0	62.5	100	100	100	6	0	0.694444	67.7922	100	100	100	39	*	*	*	*	*	*	*
17	6.25	77.59	98.21	98.57	100	4	1.38889	32.832	83.2925	97.8683	97.9557	100	29	2.63158	88.6364	96.7742	92.5926	93.5484	94.7368	1
18	95.65	100	92	95.65	100	0	33.4385	54.0645	84.3082	95.8333	95.3125	99.4872	17	91.8919	95.3488	88.4615	91.6667	100	97.2222	0
19	3.39	3.39	38.1	55.32	87.931	16	0	0	0	18.6382	60.9472	99.435	98	0	11.3636	47.0588	85.7143	81.1321	84.7826	5
20	30.51	91.18	93.88	100	96.4912	1	0	44.5372	98.5714	100	100	100	22	0	100	100	96.1538	100	97.561	1
21	6.12	0	8.51	21.95	58.1395	24	0	0.421941	0.694444	21.9102	70.2031	88.8209	92	0	25	78.9474	57.1429	67.7419	79.2453	5
22	7.89	25.42	60.32	80.33	90.9091	11	0	0	0	11.0256	30.1026	47.4011	147	0	0	23.2558	55	54.1667	52.7273	8
23	5.71	26.67	80	73.91	100	10	0	0	37.6664	99.4444	98.7421	100	45	0	53.4884	82.6087	92	85	92.1053	3
24	5.56	2.7	4.44	34	62.069	23	0	0	0	0	1.61516	5.63789	*	0	0	0	0	7.89474	1.69492	15
25	2.7	0	59.46	97.87	100	11	0	0	0.680272	83.0964	100	100	63	0	10.4167	100	100	97.8261	95.2381	3
26	0	52	96.97	100	100	6	0	0	61.7071	97.3425	99.4949	100	41	2.77778	92.1569	94.7368	100	98.0769	94.3396	1
27	0	3.03	0	22.22	38.4615	*	0	0	24.7028	87.5902	97.5124	99.5305	53	0	0	9.52381	8.33333	12.1951	27.5862	15
28	2.86	87.18	92.98	97.92	100	4	0	1.12994	81.4423	97.8314	100	100	36	*	*	*	*	*	*	*
29	5.19	20.75	70.97	92.68	100	10	0	0.520833	0.456621	19.7033	24.8791	55.7434	140	0	21.4286	82.6087	80.9524	86.0465	57.8947	4
30	0	11.11	54.05	94.29	100	11	0	0	21.539	92.0356	98.3731	100	52	0	25	96.2963	95.6522	93.3333	90.4762	3
31	0	0	0	2.08	4.44444	*	0	0	0	1.94609	17.4011	44.765	*	27.2727	0	0	0	2.32558	5.40541	15
32	2.33	17.5	86.49	97.44	100	9	0	0	35.0831	88.1651	99.3197	100	50	0	10.9091	62.5	91.3043	85.7143	82.6087	4
33	9.76	97.3	100	100	100	2	0.666667	2.54607	96.9312	100	100	100	31	0	91.7808	100	90.9091	97.2973	95.9184	1
34	12.9	93.88	96.43	100	100	3	0	1.10381	4.16667	65.6904	84.4164	98.8828	67	0	45.614	72	86.9565	96.2963	84.6154	3
35	39.13	100	97.3	100	98	0	3.23447	59.8855	98.1818	100	100	100	20	69.7674	97.4684	96.875	100	97.4359	100	0
36	*	*	*	*	*	*	0	8.01595	88.3429	100	100	100	33	*	*	*	*	*	*	*
37	0	34.62	84.62	100	98.5915	8	0.574713	3.77929	15.7591	87.7408	99.0476	99.0852	55	0	32.7869	69.2308	68.1818	81.8182	92.4528	4
38	0	46.15	54.72	93.33	97.619	9	0.724638	8.79097	33.6642	77.6647	93.1319	98.9581	52	0	58.8889	84	100	93.4783	95	2
39	68.85	100	100	100	100	0	8.84414	90.4377	100	100	100	100	14	32.4324	98.1982	100	100	100	100	0
40	9.8	0	18.18	36.59	60.7143	22	0	3.97441	20.0367	78.9972	84.3777	97.4396	57	0	41.4286	82.7586	95.2381	100	100	3
41	16.67	100	*	100	100	1	0	3.75494	85.192	100	100	100	35	0	98	100	100	100	100	2
42	97.56	100	*	100	97.8723	0	9.18228	94.6779	100	100	100	100	13	80.7692	90.4762	93.1034	100	90.4762	100	0
43	0	7.94	*	96.92	100	11	0	0	0	44.6888	89.5014	100	75	0	2.22222	0	9.52381	11.4286	33.871	15
44	0	25.58	*	37.7	48.5294	24	0	0	1.11235	0.865801	9.54507	14.4151	*	17.6471	72.5806	77.2727	86.6667	75	77.4194	1
45	82.76	97.06	*	100	100	0	13.4803	62.1607	91.5322	100	99.6032	99.5169	19	50	100	100	95.6522	100	95.4545	0
46	10	2.27	*	16.67	48.3871	*	0	0	0	2.7658	20.6616	73.197	130	0	3.22581	0	0	5.55556	2.85714	15
47	19.3	70.27	89.06	100	100	4	0	20.421	89.6429	100	100	100	29	15.625	90.9091	88.8889	95.6522	95	95.2381	1
48	98.04	100	98.51	100	100	0	1.16959	74.353	100	100	100	100	18	51.1628	93.3333	94.8718	93.75	97.7273	100	0
49	0	10	25.58	59.32	90.1639	16	0	0	0	22.4768	41.392	87.1573	110	0	0	3.22581	15.3846	30.7692	24.2424	15
50	0	6.82	25	85	97.6744	14	0	0	55.6787	98.8877	100	100	41	0	43.1818	92.5926	96.1538	97.3684	100	2
51	44.07	94.44	98.11	100	100	0	1.27924	29.2622	78.1858	97.3774	99.5025	100	31	73.3333	93.1034	61.5385	100	97.0588	100	0
53	4.65	88	88.57	100	100	4	0	0	54.8005	98.8192	100	100	42	0	41.0959	80.7692	95.8333	95.6522	97.2222	3
54	0	97.56	97.37	100	100	4	0	0	13.7718	73.5714	97.2686	99.5169	60	0	94.3662	100	100	100	100	2
55	10.87	67.92	100	96.67	96.875	4	0	12.9398	84.4339	99.4792	98.4591	100	33	0	64.1509	84.2105	96.6667	100	100	2
57	1.92	0	17.5	42.86	87.5	19	0	0	0.490196	10.0416	57	86.5845	104	0	0	20.6897	38.4615	65.625	78.8462	7
58	1.85	1.79	8.7	26.42	61.7647	23	0	0.4329	0.529101	6.86011	25.608	71.0478	128	0	2.1978	5.45455	18.5185	10.8108	36.1111	15
59	42.31	95.65	92.73	87.67	98.8235	0	0.564972	9.6337	22.4158	37.3282	39.2371	61.8703	125	58.3333	96.7742	84.6154	96	84.375	87.8049	0
60	10.17	74.29	100	100	98.5714	4	0	2.95031	30.4718	97.729	100	100	47	0	94.5946	89.4737	100	97.4359	100	1
61	0	97.22	97.14	97.56	100	4	0	1.21951	24.9255	77.5362	87.657	96.4103	56	5.26316	45.6522	76.9231	90.4762	90.3226	86.0465	3
62	1.82	1.92	0	5.71	11.6279	*	0	0	0	6.36552	33.6281	79.0877	120	*	*	*	*	*	*	*
63	4.48	89.58	100	100	100	4	0	18.8242	93.1772	99.4253	100	100	29	27.5862	88.4615	97.4359	96.5517	97.0588	100	1
64	33.93	100	98.39	100	100	1	0.45045	60.7652	100	100	100	100	20	*	*	*	*	*	*	*
65	48.84	100	100	100	100	0	5.76201	95.6888	100	100	100	100	14	*	*	*	*	*	*	*
66	85.71	100	100	100	100	0	0.574713	0	49.6914	100	100	100	42	0	89.3204	92.3077	96.4286	68.75	85.7143	1
67	0	26.67	53.33	93.42	98.7952	11	0	0.387597	5.70801	41.8419	77.5627	94.8924	79	4.16667	67.3611	75	74.0741	55.2632	60.7843	3
68	0	62.96	64.58	94.87	100	8	0	13.3113	59.5232	96.8894	97.1838	99.4048	39	36.1111	97.2222	100	100	64.8649	93.1818	0
69	0	39.13	58.14	97.5	100	9	0	0	39.0909	90.2728	99.4048	100	48	*	*	*	*	*	*	*
70	91.38	100	100	96.08	100	0	10.1523	96.9298	100	99.3827	100	100	13	66.6667	97.4138	95	93.75	100	100	0
71	22.73	98.46	100	97.06	100	2	0.421941	59.3118	96.9231	98.7654	100	100	21	*	*	*	*	*	*	*
72	3.08	54.05	75.68	94.64	96.0784	7	0	8.91266	32.4479	78.8306	90.3806	96.8213	52	0	75	90.9091	95.8333	91.6667	95.7447	2
73	1.67	4.65	13.46	26.83	94.5205	19	0	0	3.2037	71.2561	97.1144	99.4872	64	0	22.2222	43.3333	37.5	26.9231	0	4
74	0	0	16.87	61.43	97.619	17	0	0.584795	0	19.6767	80.3348	97.9205	89	0	0	13.6364	28.5714	36.1111	45.2381	10
101	79.17	100	98.33	100	100	0	0	29.9904	95.3846	100	100	100	26	61.1111	95.082	95.4545	96	100	100	0
102	*	*	*	*	*	*	0	0	13.1572	89.656	96.507	99.4444	56	0	94.6429	91.6667	96	100	97.5	1
103	78.38	100	100	100	100	0	32.1673	100	100	100	100	100	8	*	*	*	*	*	*	*
104	13.73	90	79.49	97.73	97.4359	4	0	16.3343	74.1902	96.3838	99.5984	100	35	12.5	50.9434	65.5172	66.6667	75.7576	80.5556	3
105	39.68	98.08	98.18	100	96.0784	0	6.25971	83.1287	100	100	100	100	16	19.5122	89.0244	92.8571	95.8333	97.0588	100	1
106	0	43.18	78.57	100	100	8	0	0	30.7104	99.1834	100	100	46	0	71.1111	91.4286	92	63.6364	79.0698	2
107	15.91	91.43	84.91	100	96.2264	3	0	0.628931	19.0714	93.2678	100	100	52	2.17391	89.0909	100	96.875	90.625	74.4186	1
108	0	5.17	3.13	90.54	86.5169	16	0	0	10.3307	74.0432	91.034	100	62	0	42.6667	78.7879	79.3103	50	59.5238	5
109	1.64	96.49	100	100	100	3	0	1.47059	82.3688	99.5098	100	100	36	24.4444	88.3721	93.75	63.6364	93.75	96.1538	0
110	0	70	95	100	100	5	0	0.653595	22.6829	88.2705	99.0868	100	53	0	53.7037	80	88.2353	76	77.9661	3
111	16.67	85.71	100	100	96.0784	3	0	0	20.3068	91.1654	96.8946	99.4152	53	4.65116	96.6102	93.75	96.1538	100	97.561	1
112	20	97.14	100	100	97.9592	2	0	52.6489	97.1044	100	100	100	21	60.4651	96.2264	95.5556	96.1538	94.7368	96.2264	0
113	9.68	88.24	96.23	97.22	100	3	1.40845	31.0476	82.2508	99.0196	98.9072	100	29	63.8889	86.8421	94.4444	100	94.7368	100	0
114	0	0	0	13.98	51.1628	25	0	0	1.50949	10.0285	72.8888	78.8537	96	0	1.69492	34.6154	94.7368	88.8889	63.0435	5
115	0	47.06	97.14	100	100	6	0	0	32.8963	96.4811	98.9236	100	48	0	23.0769	86.4865	81.8182	78.125	52.1739	4
116	1.69	77.65	96.43	100	100	5	0	14.7945	73.6285	98.6972	100	100	35	20	95.4545	100	100	96.5517	100	1
117	0	0	15.56	45.45	82.3529	19	0	0	24.5604	89.6131	95.857	100	53	0	17.9487	90.625	100	96.9697	97.0149	3
118	2.5	8.11	36.54	78.79	100	14	0	3.60373	51.2046	92.2704	99.2584	100	44	0	37.3737	48.3871	69.2308	68.75	63.4921	5
119	97.62	100	100	100	100	0	0.680272	52.5321	99.5305	100	100	100	21	0	83.5821	92.3077	91.6667	87.1795	91.3793	2
120	31.43	100	96.77	100	100	1	13.9879	65.2881	85.7558	97.0381	96.4747	97.8058	19	25.7143	93.75	100	96.1538	97.0588	100	1
122	0	9.8	58.97	95.31	100	11	0	0	0	77.6103	99.4536	99.4709	64	0	2.77778	6.06061	71.4286	40.7407	40.7407	9
123	0	93.18	97.67	96.61	98.4615	4	0.666667	46.4379	97.4635	100	100	100	22	6.38298	96.0784	96.1538	90.4762	100	98.4848	1
124	2.86	28.3	83.64	100	99.0099	8	0	63.7041	100	100	100	100	20	*	*	*	*	*	*	*
125	16	100	100	100	100	1	2.00348	51.2002	100	100	100	100	21	44.1176	94.5455	100	95.8333	95.6522	96.4912	0
126	20	92.11	97.3	100	100	2	1.2963	27.8582	90.8439	99.4792	98.7304	100	28	50	91.8367	100	96.4286	94.4444	100	0
127	29.51	100	100	98.68	100	1	13.6839	70.6446	99.4152	100	100	100	16	44.4444	86.4407	93.3333	96.5517	97.7273	100	0
128	0	0	0	14.29	26.1538	*	0	0	0	8.64956	60.6099	95.9132	101	0	0	9.09091	24.2424	11.4286	20	15
129	0	66.07	98.31	100	100	5	0	21.5623	95.4691	100	100	100	27	0	74.2857	96.6667	91.3043	95.8333	91.0714	2
130	1.69	21.95	89.36	100	99.0385	8	0	0	7.28766	86.8627	92.4259	100	59	*	*	*	*	*	*	*
131	*	*	*	*	*	*	1.06838	22.6313	91.6667	100	99.5025	100	28	*	*	*	*	*	*	*
132	5.56	32	96.67	100	100	7	0	0	0	9.01486	23.123	50.979	145	0	0	10.3448	28	3.0303	14.0351	15
133	2.13	18.52	77.38	93.42	100	10	0	0	14.7792	98.7216	99.3827	99.4949	52	9.52381	74.1379	88	96	80.5556	79.6296	1
134	3.85	100	97.01	100	100	3	0	0.666667	46.6425	87.2569	98.7879	100	47	*	*	*	*	*	*	*
135	8.57	68.18	96.88	100	100	5	0	12.5758	78.6055	94.0901	98.3934	100	35	0	11.7647	44.8276	84	88.6364	85.4839	5
136	0	33.33	82.14	93.55	95.2381	9	0	0	12.5951	82.7574	98.6178	99.3827	58	0	15.2174	55.5556	65.2174	51.7241	40.7407	8
137	0	12.5	66.67	89.74	98.2456	11	0	0	26.3059	88.2639	93.9795	98.7767	52	5	5.26316	41.6667	47.619	40	33.3333	10
138	7.84	33.33	83.08	97.73	100	8	0	0	0	10.8285	73.0829	93.0365	95	6	0	15	59.2593	66	73.913	7
139	12.9	61.82	79.21	94.94	97.5	6	0	6.42184	13.9797	26.4261	32.0531	46.1679	*	43.3333	94.4444	95.5556	100	100	97.7778	0
140	0	100	100	100	100	3	0	0	62.5423	99.435	100	100	40	0	100	100	96.7742	97.8723	96.8254	1
141	0	3.13	22.03	60	96.7213	16	0	0	0.854701	43.5093	89.0979	98.5766	76	*	*	*	*	*	*	*
142	0	0	22.03	88	91.8367	15	0	0	9.21178	75.1962	94.1357	98.9744	62	0	0	45.4545	89.2857	78.5714	97.6744	5
143	*	*	*	*	*	*	0	0	0.724638	47.4451	85.2314	98	75	0	0	0	3.44828	5	2.32558	15
144	5.56	0	6	72.22	89.1892	17	0	0	0.694444	27.7113	61.1398	79.127	94	3.7037	47.7273	96.1538	80	79.3103	61.8182	3
145	48.48	100	100	100	100	0	0	20.7999	96.3858	100	100	100	27	6.97674	100	97.1429	93.3333	100	100	1
146	3.13	27.59	26.56	56.52	85.5422	16	0	0	8.099	51.4804	78.9021	98.2031	73	0	8.95522	62.1622	57.1429	41.9355	32.2034	9
147	3.57	59.46	90	97.92	97.8261	6	0.42735	1.91098	3.88382	40.7974	53.248	79.815	93	2.77778	63.6364	94.2857	91.6667	88.0952	69.5652	2
148	6.02	91.11	93.88	95.83	97.4684	4	3.36827	76.0255	97.2222	100	100	100	18	4.34783	59.4203	82.1429	89.2857	91.4286	73.913	2
149	3.28	89.13	100	100	97.1014	4	0	0	2.41967	36.7801	50.8628	55.4955	99	0	36	66.6667	62.963	14.2857	28.3019	6
150	100	100	100	100	100	0	19.2728	98.3836	100	98.542	100	100	11	*	*	*	*	*	*	*
151	0	52.5	83.64	97.96	100	7	0	1.62602	16.5568	87.3836	100	98.9961	55	0	5	5.71429	16.6667	100	16.6667	9
152	15.56	88.89	95.74	89.66	98.3051	3	0.45045	16.4924	45.1542	94.0555	98.0443	97.3251	42	6.25	61.7021	100	100	100	98.0769	2
153	75	100	100	100	97.8261	0	12.9233	58.1798	98.4375	99.6795	100	100	19	*	*	*	*	*	*	*
154	13.21	71.19	84.31	88.64	100	5	6.17523	70.7212	90.9722	99.7024	100	100	19	*	*	*	*	*	*	*
155	*	*	*	*	*	*	0	0.724638	28.4217	96.629	96.7803	99.3827	49	0	73.3333	97.8261	100	100	94.1176	2
156	0	100	100	100	100	3	0	0	13.3517	95.0938	100	100	53	0	94	97.2973	96.875	100	98.0392	1
157	0	0	67.24	96.67	98.4848	11	0	0.833333	0	27.9485	95.361	99.4949	79	*	*	*	*	*	*	*
158	0	94	95.35	95.45	98.5915	4	1.91856	17.0486	56.0996	98.6481	95.7181	98.5221	38	8.57143	93.3333	94.4444	100	96.7742	96.5517	1
159	1.75	2.04	8.06	30.77	65.9794	22	0	0	0.980392	16.6963	82.0566	92.5628	89	0	0	0	13.6364	3.33333	4	15
160	0	1.92	19.7	60.78	77.3585	18	0	0	0	4.61111	26.0828	67.9739	130	0	0	15.3846	3.44828	14.2857	2.22222	15
161	0	34.21	90.57	100	100	7	0	0	3.63712	85.276	99.4872	100	60	0	0	20.8333	37.037	50	11.1111	15
162	55.56	100	94.87	100	100	0	14.6251	81.6362	100	100	100	100	15	*	*	*	*	*	*	*
163	12.07	100	100	100	100	1	0.47619	9.86438	80.6856	99.435	96.8711	98.5735	34	*	*	*	*	*	*	*
164	14.89	100	100	100	100	1	0	0	0	26.2227	87.0233	97.2313	83	56.25	98	100	96.5517	96.875	97.9167	0
165	61.11	88.89	94.23	98	97.7778	0	0	13.158	63.1236	76.6951	74.9964	87.1345	41	100	95.122	89.2857	96.7742	100	100	0
166	85.94	100	95.35	97.44	93.4783	0	1.75439	38.9935	99.5098	100	100	100	23	*	*	*	*	*	*	*
167	0	31.08	73.47	96	100	9	0	11.5448	75.0731	100	100	100	35	*	*	*	*	*	*	*
168	6.67	95.08	98.21	98.65	100	3	4.03196	84.2912	100	100	100	100	16	9.375	94.3396	97.2973	100	100	95.5556	1
169	1.92	1.92	29.23	88.89	96.0526	14	3.83779	19.3684	22.1807	75.2415	93.0437	98.5566	56	*	*	*	*	*	*	*
170	16.98	95.08	100	96.08	100	2	0	9.55677	73.3401	99.4624	100	100	36	2.43902	65.1163	87.5	92.3077	96.9697	89.7959	2
171	39.13	100	98.04	98.25	100	1	0	26.71	94.3372	100	100	100	27	39.5349	96.4286	100	95.8333	100	98	0
172	30.95	100	98.72	100	100	1	0	25.8461	93.5484	100	100	100	27	26.087	92.8571	96.6667	100	100	100	1
173	0	86.96	100	97.5	100	4	0	0	21.8151	98.2759	99.3197	100	49	0	78.5714	100	100	100	100	2
174	28.89	100	100	97.92	96.4286	1	0.47619	19.6031	79.5207	98.9522	98.7216	99.5671	32	57.1429	88	92.5926	96	93.3333	97.8261	0
175	2.17	92.86	98.8	100	98.7179	4	0	1.19231	11.5335	98.6752	100	100	51	2.38095	88.8889	90.625	100	96.2963	98.2456	1
176	0	100	100	100	100	3	0	3.95509	98.8889	100	100	100	30	76.9231	89.7959	93.1034	96.4286	100	100	0
177	0	8.06	55.36	96.55	97.4359	12	0	0	9.21648	83.0962	98.3333	100	59	0	12.2807	93.3333	100	90	95.9184	3
178	6.78	100	100	100	100	1	0.343643	1.76768	47.6867	95.4632	100	100	44	5	78.0822	97.2222	100	100	100	1
179	8.47	81.4	93.15	93.02	100	4	0	0.606061	15.0759	48.6111	53.7327	78.3682	82	83.871	93.617	100	100	100	98	0
180	52.27	86.79	100	98.08	98.2456	0	28.7415	97.1751	100	100	100	100	10	67.4419	98.0769	96.6667	100	100	100	0
182	4.35	28.57	76.12	100	97.0588	9	0	1.20364	21.7302	94.5197	98.7175	100	51	0	60.3175	81.0811	90.625	92.3077	97.4359	2
183	9.09	60.87	87.88	97.92	100	6	0	1.0929	5.75335	41.5351	50.5572	89.1636	94	0	41.3793	95.9184	100	100	95.5556	2
184	6.67	29.55	82.93	100	100	8	0	2.84844	5.22487	85.2112	95.5674	100	59	*	*	*	*	*	*	*
185	8	94.74	96.55	100	97.0588	3	0	1.33333	82.1312	100	100	100	37	*	*	*	*	*	*	*
186	0	16.22	35.56	82.54	100	13	0	0.387597	12.7324	87.8001	75.2634	91.1248	57	5.55556	60.3774	100	92.8571	96.2963	86.8421	2
187	0	71.62	88.52	98	97.7778	6	0	10.9263	76.0069	95.2469	96.6284	95.8413	35	0	59.6774	92.8571	70.3704	69.697	35.8974	3
188	3.23	0	11.67	44.83	80.8511	19	0	0	0	26.4072	53.2639	77.0719	101	0	11.3208	29.6296	6.66667	14.8148	10	15
189	50	98	96.49	95.12	100	0	0	10.8003	97.619	100	100	100	29	30.5556	80	83.3333	96.7742	100	100	1
190	3.13	94.23	100	100	100	3	0	0	38.468	98.1924	98.9835	99.5025	46	16.6667	34.4828	89.2857	100	96.4286	100	2
191	63.83	91.23	97.78	100	98.3051	0	0	4.58506	70.7774	95.3326	96.0829	99.3056	38	57.1429	84.2105	92.3077	94.4444	100	97.561	0
192	88.37	95.12	87.5	100	100	0	18.3084	48.283	52.8203	93.4691	93.5185	95.7218	31	61.9048	95.7447	92.1053	100	100	97.561	0
193	6.45	77.42	95.24	100	100	4	0	0.833333	43.6867	99.4872	100	100	43	*	*	*	*	*	*	*
